# Supplementary material for: Phase 1 study of high-dose DFMO, celecoxib, cyclophosphamide and topotecan for patients with relapsed neuroblastoma: a New Approaches to Neuroblastoma Therapy trial
Source: Br J Cancer. 2024 Jan 10;130(5):788–97. doi: 10.1038/s41416-023-02525-2 (PMC10912730; doi:10.1038/s41416-023-02525-2)
Supplement: Supplementary file 1 — Supplemental Table 1 [file 41416_2023_2525_MOESM1_ESM.xlsx]

## Sheet: Table Format
		Supplementary Table 1. Prior exposures, Outcomes and Biological Correlates for N1201 patients.
		Patient #	DFMO Dose Level	Prior DFMO	Prior CPM/TOPO	DLT?	Overall Response	Completed 1yr Rx?	Tumor MYCN	ODC1 G316A	ODC1 G263T
		1	1	N	Y	-	MR		Amp	GG	GG
		2	1	N	Y	C2	SD		Amp	GG	TG
		3	1	N	Y	C11	SD			GG	TG
		4	2	N	Y	-	MR			AG	GG
		5	2	N	Y	-	PD			n.d.	n.d.
		6	2	N	Y	-	MR	Y		GG	TG
		7	2a	N	Y	-	PD		Amp	GG	TG
		8	2a	N	Y	-	PD		Amp	GG	GG
		9	2a	N	N	-	PD			n.d.	n.d.
		10	2a	N	N	-	n.d.			GG	TT
		11	2a	N	Y	-	PR	Y		GG	TG
		12	2a	N	Y	-	SD			GG	TG
		13	3a	N	Y	-	SD			GG	TG
		14	3a	N	Y	-	PR	Y		GG	TG
		15	3a	N	Y	C1	PD		Amp	n.d.	n.d.
		16	3a	N	Y	-	SD			AG	TG
		17	3a	N	Y	-	PD		Amp	n.d.	n.d.
		18	3a	N	Y	-	PD			GG	GG
		19	4a	N	Y	-	PD		Amp	GG	GG
		20	4a	N	N	-	SD	Y		n.d.	n.d.
		21	4a	N	Y	-	MR			GG	GG
		22	4a	N	Y	-	SD			GG	TG
		23	4a	N	Y	C1	PD			n.d.	n.d.
		24	4a	N	N	C1	SD	Y		n.d.	n.d.
		CPM, cyclphosphamide; TOPO, topotecan; DLT, dose-limiting toxicity; Amp, gene amplification; MR, minor response; PD, progressive disease; PR, partial response;
		n.d., not determined; SD, stable disease; C#, treatment cycle number.
